# Supplementary material for: Genomotyping of Coxiella burnetii Using Microarrays Reveals a Conserved Genomotype for Hard Tick Isolates
Source: PLoS One. 2011 Oct 25;6(10):e25781. doi: 10.1371/journal.pone.0025781 (PMC3201959; doi:10.1371/journal.pone.0025781)
Supplement: Table S1 — C. burnetii isolates used in this study. * Epidemic genotype isolates. (XLSX) [file pone.0025781.s004.xlsx]

## Sheet: table S1
Isolate Name	Symptomes	Source	Country	MST	GT	Isolated from	Plasmid
5116	-	Hard Tick	Slovakia	ND	B1	Tick	ND
CB40	Chronic	Human	Paris, France	11	B1	Valve	QpH1
CB41	chronic	Human	Marseille, France	1	A2	Valve	QpDV
CB42	Chronic	Human	Toulouse, France	12	B3	Valve prosthesis	QpH1
CB43	Chronic	Human	Paris, France	7	A1	Valve	QpRS
CB44	Chronic	Human	Créteil, France	8	A2	Valve	QpRS
CB45	Chronic	Human	Paris, France	6	A2	Valve	QpRS
CB48	Abortion	Human	Grenoble, France	20	B1	Placenta	QpH1
CB50	Chronic	Human	Paris, France	20	B1	Valve prosthesis	QpH1
CB51	Abortion	Human	Madrid, Spain	4	B1	Placenta	QpDV
CB52	Chronic	Human	Paris, France	12	B3	Valve prosthesis	QpH1
CB54	Acute	Human	Aix en Provence, France	4	A2	Blood	QpDV
CB56	Chronic	Human	Paris, France	12	B3	Valve	QpH1
CB61	Chronic	Human	Marseille, France	8	A1	Valve prosthesis	QpRS
CB62	Acute	Human	Martigues, France	4	A2	Blood	QpDV
CB63	Chronic	Human	Marseille, France	1	A2	Valve	QpDV
CB64	Acute	Human	Martigues, France	1	A2	Blood	QpDV
CB65	Chronic	Human	Marseille, France	10	B1	Valve	QpRS
CB68	-	Pigeon	Marseille, France	9	B3	Stool	QpRS
CB69	Chronic	Human	Toulouse, France	13	B2	Vegetation	QpH1
CB70	Chronic	Human	Grenoble, France	8	A1	Valve	QRS
CB71	Chronic	Human	Saint Laurent du Var, France	8	A1	Valve prosthesis	QpRS
CB72	Chronic	Human	Paris, France	20	B2	Valve prosthesis	QpH1
CB74 *	Chronic	Human	Toulouse, France	14	B3	Valve prosthesis	QpH1
CB76	Chronic	Human	Broussais, France	12	A3	Valve	QpH1
CB87	Abortion	Human	Martigues, France	1	A3	Placenta	QpDV
CB92	Chronic	Human	Marseille, France	9	A3	Valve	QpRS
CB93	Abortion	Human	Dreux, France	8	B4	Placenta	QpRS
CB94	Acute	Human	Aix en Provence, France	1	B5	Blood	QpDV
CB96	Chronic	Human	Marseille, France	8	A1	Valve	QpRS
CB97	Acute	Human	Weiler, France	1	A3	blood	QpDV
CB102	Chronic	Human	Poitiers, France	15	B5	Valve prosthesis	QpH1
CB109	Chronic	Human	Germany	12	B5	Valve	QpH1
CB113	Abortion	Goat	Albi, France	12	B5	Placenta	QpH1
CB114	Chronic	Human	Marseille, France	8	A3	Valve	QpRS
CB120	Chronic	Human	Villeneuve St Georges, France	ND	B6	Blood	ND
CB125	Chronic	Human	Tours, France	ND	B5	Valve	ND
CB132	Chronic	Human	Bruxelles, Belgium	ND	A3	Blood / valve	ND
CB148	Acute - Hepatitis	Human	Marseille, France	4	A2	Blood	ND
CB151	Chronic	Human	Marseille, France	ND	A1	Valve	ND
CB154	Chronic	Human	Bruxelles, Belgium	32	B3	Lung Valve	ND
CB155	-	Soft Tick	Senegal	6	A2	Ornithodoros sonrai	ND
Derma	-	Hard Tick	Slovakia	23	B1	Dermacentor marginatus	QpH1
HzR	ND	Human	Italy	29	B4	Blood	QpH1
HzS	Acute	Human	Italy	18	B4	Blood	QpH1
Luga	-	Hard Tick	Leningrad, Russia	23	B1	Ixodes ricinus	QpH1
NM	-	Hard Tick	USA	16	B1	Demacentor andersoni	QpH1
PCat	-	Cat	Canada	21	B1	Placenta	ND
Pq	Abortion	Goat	ND	ND	B4	Placenta	ND
S217	Acute - Hepatitis	Human	USA	21	C	Liver	Plasmidless
Z2775	Abortion	Cow	Germany	16	B1	Placenta	QpH1
Z3055 *	Abortion	Goat	Germany	14	B2	Placenta	QpH1
Table S1 : Collection of isolates
* Epidemic genotype isolates
