# Supplementary material for: Genomotyping of Coxiella burnetii Using Microarrays Reveals a Conserved Genomotype for Hard Tick Isolates
Source: PLoS One. 2011 Oct 25;6(10):e25781. doi: 10.1371/journal.pone.0025781 (PMC3201959; doi:10.1371/journal.pone.0025781)
Supplement: Table S2 — Comparison with the two different CGH studies. The table represents the comparison of results obtained from the two CGH studies. Grey cells represent genes that are not spotted. Black cells represent ORFs that have not been found deleted. Red cells represent ORFs that have been found deleted. Orange cells represent ORFs that have been found partially deleted. Bleu cells represent ORFs with a small insertion (XLS) [file pone.0025781.s005.xls]

## Sheet: Table S2
Locus Tag		NMI - Beare at al.	NMI - Our study		Heinz. - Beare et al.	Heinz. - Our study		S217 - Beare	S217 - Our study
CBU_0069
CBU_0070
CBU_0071
CBU_0072
CBU_0562
CBU_0563
CBU_0602
CBU_0603
CBU_0604
CBU_0903
CBU_0917
CBU_0918
CBU_0919
CBU_0950
CBU_0951
CBU_0952
CBU_0953
CBU_0959
CBU_1016
CBU_1017
CBU_1018
CBU_1019
CBU_1105
CBU_1106
CBU_1107
CBU_1108
CBU_1109
CBU_1110
CBU_1208
CBU_1209
CBU_1210
CBU_1211
CBU_1212
CBU_1213
CBU_1214
CBU_1215
CBU_1271
CBU_1348
CBU_1390
CBU_1391
CBU_1392
CBU_1409
CBU_1530
CBU_1609
CBU_1610
CBU_1611
CBU_1612
CBU_1613
CBU_1614
CBU_1615
CBU_1616
CBU_1664
CBU_1665
CBU_1666
CBU_1667
CBU_1686
CBU_1773
CBU_1774
CBU_1775
CBU_1776
CBU_1777
CBU_1800
CBU_1801
CBU_1802
CBU_1803
CBU_1804
CBU_1805
CBU_1806
CBU_1912
CBU_1936
CBU_1988
CBU_1989
CBU_1990
CBU_1991
CBU_2021
CBU_2022
CBU_2026
CBU_2053
		Not spotted
		Not deleted
		Deleted
		Partialy deleted
		Containing small insertion
