# Supplementary material for: Genomotyping of Coxiella burnetii Using Microarrays Reveals a Conserved Genomotype for Hard Tick Isolates
Source: PLoS One. 2011 Oct 25;6(10):e25781. doi: 10.1371/journal.pone.0025781 (PMC3201959; doi:10.1371/journal.pone.0025781)
Supplement: Table S4 — Different genomic events found. The table presents the different events assumed in our study. Yellow cells represent ORF that have been found deleted in our study and the event associated with a combination of deletion is written in blue. (XLS) [file pone.0025781.s007.xls]

## Sheet: Table S4
CBU_0007	1a	1b
CBU_0008
CBU_0069	2a	2b
CBU_0070
CBU_0071
CBU_0072
CBU_0073
CBU_0076	3
CBU_0077
CBU_0078
CBU_0079
CBU_0123	4
CBU_0127	5
CBU_0166	6a		6c		6e	6e	6e
CBU_0167		6b
CBU_0168				6d	6f	6f
CBU_0169
CBU_0170
CBU_0171					6g	6h
CBU_0173
CBU_0182	7
CBU_0215	8
CBU_0243	9
CBU_0259	10
CBU_0283	11
CBU_0297	12
CBU_0386	13
CBU_0398	14a	14b		14b
CBU_0399			14c
CBU_0401		14d
CBU_0407	15
CBU_0411	16
CBU_0478	17
CBU_0527	18
CBU_0556	19
CBU_0562	20a
CBU_0563		20b
CBU_0602	21
CBU_0603
CBU_0604
CBU_0767	22
CBU_0790	23a	23b
CBU_0791
CBU_0792
CBU_0793
CBU_0794
CBU_0878	24a	24b	24c
CBU_0879
CBU_0880			24e
CBU_0881				24d
CBU_0899	25
CBU_0903	26
CBU_0910	27
CBU_0921	28
CBU_0948	29a
CBU_0949		29b	29c		29c	29c
CBU_0952				29d
CBU_0953			29e		29f
CBU_0955
CBU_0959	30
CBU_0961	31
CBU_0962
CBU_0963
CBU_0982	32
CBU_1016	33a		33c		33c
CBU_1017
CBU_1018		33b
CBU_1019			33e	33d
CBU_1020	34a
CBU_1021		34b
CBU_1022
CBU_1026	35
CBU_1041	36
CBU_1048	37
CBU_1101	38a
CBU_1102									38J
CBU_1103
CBU_1105								38h
CBU_1106		38b
CBU_1107			38c						38j
CBU_1108				38d
CBU_1109					38e
CBU_1110							38g
CBU_1111						38f
CBU_1112
CBU_1113
CBU_1173	39
CBU_1201	40
CBU_1202
CBU_1203
CBU_1204
CBU_1206
CBU_1207
CBU_1208	41a	41b			41e
CBU_1209
CBU_1210			41c			41 m		41j	41j
CBU_1211				41d			41g				41f
CBU_1212		41l						41i	41i	41i
CBU_1213
CBU_1214
CBU_1215								41j
CBU_1216
CBU_1275	42
CBU_1303	43
CBU_1313	44
CBU_1368	45a	45b
CBU_1369			45c
CBU_1371	46
CBU_1392	47
CBU_1409	48
CBU_1476	49
CBU_1477	50
CBU_1507	51
CBU_1521	52
CBU_1530	53
CBU_1545	54
CBU_1595	55
CBU_1609	56a
CBU_1610
CBU_1611		56b
CBU_1612
CBU_1613
CBU_1614
CBU_1615
CBU_1616
CBU_1654	57
CBU_1664	58
CBU_1665
CBU_1666
CBU_1667
CBU_1686	59
CBU_1712	60
CBU_1760	61a
CBU_1761		61b
CBU_1762
CBU_1763
CBU_1773	62
CBU_1774
CBU_1775
CBU_1776
CBU_1777
CBU_1802	63
CBU_1803
CBU_1804
CBU_1805
CBU_1806
CBU_1858	64
CBU_1887	65
CBU_1926	66
CBU_1936	67
CBU_1960	68
CBU_1983	69
CBU_1988	70
CBU_1991	71
CBU_2019	72
CBU_2026	73
CBU_2072	74
CBU_2073	75
CBU_2084	76	76a
CBU_2085			76b
CBU_2096	77
